# Supplementary material for: Construction of Metal Organic Framework-Derived Fe-N-C Oxidase Nanozyme for Rapid and Sensitive Detection of Alkaline Phosphatase
Source: Nanomaterials (Basel). 2023 Sep 5;13(18):2496. doi: 10.3390/nano13182496 (PMC10537703; doi:10.3390/nano13182496)
Supplement: Supplementary file 1 [file nanomaterials-13-02496-s001.zip]

Archive with 1 entries (1 files):
- nanomaterials-2561073-supplementary.pdf
